# Supplementary material for: Selective Inhibition of Genomic and Non-Genomic Effects of Thyroid Hormone Regulates Muscle Cell Differentiation and Metabolic Behavior
Source: Int J Mol Sci. 2021 Jul 2;22(13):7175. doi: 10.3390/ijms22137175 (PMC8269436; doi:10.3390/ijms22137175)
Supplement: Supplementary file 1 [file ijms-22-07175-s001.zip]

Archive with 1 entries (1 files):
- ijms-1229699-supplementary.pdf
